# Supplementary material for: Characterizing Features of Human Circulating B Cells Carrying CLL-Like Stereotyped Immunoglobulin Rearrangements
Source: Front Oncol. 2022 Jun 23;12:894419. doi: 10.3389/fonc.2022.894419 (PMC9275393; doi:10.3389/fonc.2022.894419)
Supplement: Supplementary file 4 [file Table_1.xlsx]

## Sheet: Sheet1
donor	sex	age	# B cells before Sorting
BC01	male	56	60x10^6
BC02	female	56	24x10^6
BC03	male	67	43x10^6
BC04	male	60	60x10^6
BC05	male	59	36x10^6
BC08	male	62	40x10^6
BC09	male	63	30x10^6
BC10	male	56	40x10^6
BC12	male	56	47x10^6
